# Supplementary material for: Functional Response of a Near-Surface Soil Microbial Community to a Simulated Underground CO2 Storage Leak
Source: PLoS One. 2013 Nov 26;8(11):e81742. doi: 10.1371/journal.pone.0081742 (PMC3841170; doi:10.1371/journal.pone.0081742)
Supplement: Table S2 — Details for statistical analyses based comparison of target abundance in response to CO2 release based on sampling period. Summary provided in Table 1. (XLSX) [file pone.0081742.s003.xlsx]

## Sheet: ANOVA
Table S2 Details for ANOVA based comparison of target abundance in response to CO2 release based on sampling period. Summary provided in Table 1.
	DNA																											mRNA
Target	Pre-injection						Injection (June)					Injection (July)					Injection (All)					Post-injection						Pre-injection						Injection (June)					Injection (July)					Injection (All)					Post-injection
	Source	DF	Sum of Squares	Mean Square	F Ratio	Prob > F	DF	Sum of Squares	Mean Square	F Ratio	Prob > F	DF	Sum of Squares	Mean Square	F Ratio	Prob > F	DF	Sum of Squares	Mean Square	F Ratio	Prob > F	DF	Sum of Squares	Mean Square	F Ratio	Prob > F		Source	DF	Sum of Squares	Mean Square	F Ratio	Prob > F	DF	Sum of Squares	Mean Square	F Ratio	Prob > F	DF	Sum of Squares	Mean Square	F Ratio	Prob > F	DF	Sum of Squares	Mean Square	F Ratio	Prob > F	DF
nifH	Treatment	1	44402494	44402494	4.7647	0.0317	1	1.13525e+07	11352541	1.1802	0.2791	1	1440200312	1440200000	62.1134	<.0001	1	879013739	879013739	47.4905	<.0001	1	561525626	561525626	53.3666	<.0001		Treatment	1	2.77888e+07	27788831	1.0768	0.3024	1	614746282	614746282	6.3077	0.0131	1	940162784	940162784	6.7001	0.0106	1	1513923175	1513900000	12.7093	0.0004	1
	Error	87	810756888	9.31904e+06			150	1442844341	9.61896e+06			155	3593926217	23186621			307	5682340898	18509254			181	1904488182	10522034				Error	83	2141885467	25805849			143	13937000000	97459882			142	19925000000	140319877			287	34187000000	119119346			163
	C. Total	88	855159382				151	1454196882				156	5034126530				308	6561354637				182	2466013808					C. Total	84	2169674297				144	14552000000				143	20866000000				288	35701000000				164
nirS	Treatment	1	764571	764571	0.0265	0.8711	1	4.71295e+06	4.71295e+06	0.1752	0.6762	1	1.60483e+07	16048343	2.3864	0.1245	1	1.9086e+06	1.9086e+06	0.1161	0.7335	1	3.55371e+07	35537104	2.9727	0.0865		Treatment	1	558029	558029	0.4832	0.489	1	19192805	19192805	19.6556	<.0001	1	729612	729612	0.4735	0.4926	1	13846182	13846182	10.9189	0.0011	1
	Error	86	2481972825	28860149			138	3712431014	26901674			151	1015457481	6724884			291	4783327901	16437553			168	2008332686	11954361				Error	79	91232152	1154837			144	140609577	976455			137	211112434	1540967			283	358869951	1.26809e+06			165
	C. Total	87	2482737395				139	3717143965				152	1031505824				292	4785236502				169	2043869791					C. Total	80	91790182				145	159802382				138	211842046				284	372716133				166
nosZ	Treatment	1	503168770	503168770	1.0387	0.3109	1	194321686	194321686	0.9118	0.3412	1	9.4962e+06	9.4962e+06	0.032	0.8584	1	5.65442e+07	56544176	0.2227	0.6374	1	2117294398	2117300000	4.9832	0.0269		Treatment	1	27817	27817	0.0512	0.8215	1	1014525	1014525	3.4653	0.0647	1	5534011	5534011	37.5444	<.0001	1	5657081	5657081	25.5825	<.0001	1
	Error	87	42144000000	484412667			145	30902000000	213116608			144	42791000000	297157553			291	73891000000	253920226			166	70531000000	424888185				Error	81	44001054	543223			146	42743948	292767			148	21815097	147399			296	65454755	221131			165
	C. Total	88	42647000000				146	31096000000				145	42800000000				292	73947000000				167	72649000000					C. Total	82	44028872				147	43758472				149	27349108				297	71111836				166
mcrA	Treatment	1	309017	309017	5.8522	0.0177	1	78737.9	78737.9	1.407	0.2376	1	834949	834949	19.6962	<.0001	1	717396	717396	14.5051	0.0002	1	1233103	1233103	2.294	0.1318		Treatment	1	7901502	7901502	4.0301	0.0482	1	1687461	1687461	2.5536	0.1123	1	22085909	22085909	9.9562	0.002	1	17725035	17725035	11.6526	0.0007	1
	Error	84	4.43551e+06	52804			140	7.83449e+06	55960.6			145	6.14675e+06	42391			287	14194453	49458			166	89230299	537532				Error	78	152928932	1960627			138	91194154	660827			138	306126973	2.21831e+06			278	422872903	1.52113e+06			159
	C. Total	85	4744532				141	7.91323e+06				146	6.9817e+06				288	14911849				167	90463402					C. Total	79	160830434				139	92881615				139	328212882				279	440597939				160
rbcL	Treatment	1	1560706190	1560700000	1.2445	0.2679	1	11876000000	11880000000	16.6303	<.0001	1	247039806	247039806	0.4728	0.4928	1	4376293270	4376300000	6.8219	0.0095	1	1300417058	1300400000	1.4964	0.2229		Treatment	1	1426402	1426402	0.9528	0.332	1	40314795	40314795	19.4582	<.0001	1	1538978	1538978	0.2734	0.6019	1	2.86664e+07	28666421	7.3861	0.007	1
	Error	80	100330000000	1254100000			143	102120000000	714095701			142	74203000000	522558950			287	184110000000	641506358			167	145130000000	869016103				Error	79	118268129	1497065			142	294205722	2.07187e+06			142	799372370	5629383			286	1110003956	3.88113e+06			157
	C. Total	81	101890000000				144	113990000000				143	74450000000				288	188490000000				168	146430000000					C. Total	80	119694530				143	334520517				143	800911348				287	1138670378				158
mxaF	Treatment	1	9.01817e+07	90181730	3.3986	0.0689	1	857690	857690	0.1073	0.7437	1	143039485	143039485	23.5235	<.0001	1	6.00342e+07	60034169	8.119	0.0047	1	5.18586e+07	51858630	6.0991	0.0145		Treatment	1	2905356	2905356	5.0678	0.0272	1	3626852	3626852	6.2719	0.0135	1	28951752	28951752	40.5545	<.0001	1	26625709	26625709	38.6107	<.0001	1
	Error	82	2175863024	26534915			139	1110932830	7992323			147	893863014	6.0807e+06			288	2129556696	7.39429e+06			171	1453952825	8.50265e+06				Error	77	44144159	573301			134	77487702	578266			136	97090084	713898			272	187569466	689594			156
	C. Total	83	2266044754				140	1111790520				148	1036902498				289	2189590864				172	1505811455					C. Total	78	47049515				135	81114554				137	126041836				273	214195175				157
DF: degress of freedom, Sum of Squares: sum of squares for each source of variation, Mean square: sum of squares divided by its associated degrees of freedom, F Ratio: Model mean square divided by the error mean square, Prob>F: p-value
[truncated: 4 more columns]

## Sheet: Non-parametric Wilcoxon
Table S2 Details for non-parametric comparisons for each pair using Wilcoxon method for target abundance in response to CO2 release based on sampling period. Summary provided in Table 1.
	Pre-injection				Injection (June)				Injection (July)				Injection (All)				Post-injection
Target	Score Mean Difference	Std Err Dif	Z	p-Value	Score Mean Difference	Std Err Dif	Z	p-Value	Score Mean Difference	Std Err Dif	Z	p-Value	Score Mean Difference	Std Err Dif	Z	p-Value	Score Mean Difference	Std Err Dif	Z	p-Value
nifH	-9.0798	5.4765	-1.65796	0.0973	-6.13583	7.14299	-0.859	0.3903	-57.5743	7.26035	-7.92996	<.0001	-66.9004	10.1647	-6.58164	<.0001	-50.8758	7.83099	-6.49673	<.0001
nifH cDNA	-8.4247	5.35431	-1.57344	0.1156	-0.027598	6.97753	-0.003955	0.9968	-1.19467	6.95281	-0.171826	0.8636	-1.17648	9.83192	-0.11966	0.9048	-14.9581	7.43864	-2.01087	0.0443
nirS	-5.79845	5.44788	-1.06435	0.2872	-6.43382	6.85821	-0.93812	0.3482	5.88864	7.16844	0.821468	0.4114	-12.4691	9.90404	-1.25899	0.208	1.34136	7.55025	0.177658	0.859
nirS cDNA	-6.64299	5.22844	-1.27055	0.2039	-20.2055	6.99986	-2.88655	0.0039	-14.5823	6.83284	-2.13415	0.0328	-35.6741	9.76436	-3.6535	0.0003	-13.6767	7.48984	-1.82604	0.0678
nosZ	7.39419	5.47755	1.34991	0.177	12.5864	7.03165	1.78996	0.0735	-7.23288	6.99995	-1.03328	0.3015	3.572	9.90227	0.360726	0.7183	15.657	7.50604	2.08592	0.037
nosZ cDNA	-8.82056	5.29178	-1.66684	0.0955	-7.20797	7.04998	-1.02241	0.3066	-43.181	7.09515	-6.08599	<.0001	-54.7269	9.9853	-5.48075	<.0001	-27.446	7.48437	-3.66711	0.0002
mcrA	-8.07413	5.38644	-1.49897	0.1339	-7.12817	6.9047	-1.03237	0.3019	-31.4164	7.02386	-4.47281	<.0001	-38.3949	9.83192	-3.90513	<.0001	-10.119	7.50547	-1.34822	0.1776
mcrA cDNA	-9.875	5.19603	-1.90049	0.0574	-10.9165	6.85626	-1.5922	0.1113	-21.6571	6.85553	-3.15907	0.0016	-31.6516	9.67832	-3.27036	0.0011	-18.6897	7.34969	-2.54293	0.011
rbcL	-9.02439	5.25974	-1.71575	0.0862	28.0672	6.9775	4.02253	<.0001	-6.05556	6.9521	-0.87104	0.3837	24.0095	9.83238	2.44188	0.0146	13.2786	7.52773	1.76395	0.0777
rbcL cDNA	-6.54421	5.22835	-1.25168	0.2107	-25.5883	6.9527	-3.68034	0.0002	-12.0139	6.95207	-1.7281	0.084	-37.3421	9.81508	-3.80456	0.0001	-26.5671	7.30297	-3.63785	0.0003
mxaF	3.85714	5.3228	0.724646	0.4687	-3.66418	6.88419	-0.532261	0.5945	-33.1947	7.07239	-4.69356	<.0001	-38.5742	9.84904	-3.91655	<.0001	-18.6943	7.61581	-2.45466	0.0141
mxaF cDNA	-16.8269	5.17407	-3.25216	0.0011	-13.7383	6.75834	-2.03279	0.0421	-39.791	6.80748	-5.84518	<.0001	-53.369	9.57523	-5.57365	<.0001	-18.1519	7.27994	-2.49341	0.0127
Score Mean Difference: difference of the score means, Std Err Dif: standard error of the difference between the score means, Z: standardized test statistic, p-Value: asymptotic two-sided p-value for Z
