# Supplementary material for: Functional Response of a Near-Surface Soil Microbial Community to a Simulated Underground CO2 Storage Leak
Source: PLoS One. 2013 Nov 26;8(11):e81742. doi: 10.1371/journal.pone.0081742 (PMC3841170; doi:10.1371/journal.pone.0081742)
Supplement: Table S5 — Pairwise correlations for all variables with and without CO2 exposure. (XLSX) [file pone.0081742.s006.xlsx]

## Sheet: Sheet1
Table S5 Pairwise correlations for all variables with and without CO2 exposure.
	-CO2			+CO2
Variable by by Variable	Count	Correlation	Signif Prob	Count	Correlation	Signif Prob
nosZ by nirS	259	0.845	<.0001	259	0.6804	<.0001
mxaF cDNA by mcrA	243	0.8021	<.0001	242	0.4909	<.0001
mxaF cDNA by nirS cDNA	244	0.7565	<.0001	238	0.7223	<.0001
nirS cDNA by mcrA cDNA	250	0.734	<.0001	244	0.5707	<.0001
mxaF cDNA by mcrA cDNA	246	0.7153	<.0001	237	0.766	<.0001
nosZ cDNA by nosZ	253	0.6874	<.0001	252	0.6249	<.0001
nosZ cDNA by mcrA cDNA	249	0.6554	<.0001	243	0.731	<.0001
nosZ cDNA by nirS cDNA	250	0.648	<.0001	246	0.5652	<.0001
rbcL cDNA by nirS cDNA	245	0.6191	<.0001	244	0.7562	<.0001
Pressure(inHg) by Temperature(°C)	312	0.5981	<.0001	312	0.5981	<.0001
mxaF cDNA by rbcL cDNA	243	0.59	<.0001	241	0.5562	<.0001
mxaF by nosZ	254	0.5849	<.0001	255	0.4471	<.0001
mxaF by mcrA cDNA	249	0.5726	<.0001	244	0.4396	<.0001
mxaF cDNA by mxaF	246	0.5612	<.0001	242	0.3466	<.0001
nosZ cDNA by nirS	251	0.561	<.0001	255	0.5973	<.0001
mxaF cDNA by nosZ cDNA	250	0.5447	<.0001	245	0.6836	<.0001
nosZ by mcrA cDNA	247	0.543	<.0001	246	0.5625	<.0001
nirS cDNA by mcrA	249	0.5305	<.0001	250	0.2456	<.0001
mxaF by mcrA	251	0.5087	<.0001	250	0.282	<.0001
rbcL cDNA by mcrA cDNA	246	0.4989	<.0001	243	0.4278	<.0001
mxaF by nirS	254	0.4591	<.0001	257	0.1135	0.0692
rbcL cDNA by nifH cDNA	247	0.4565	<.0001	247	0.3577	<.0001
mcrA cDNA by mcrA	247	0.4542	<.0001	245	0.5035	<.0001
mxaF cDNA by nosZ	250	0.4465	<.0001	244	0.416	<.0001
rbcL cDNA by mcrA	244	0.4197	<.0001	251	0.1129	0.0741
nosZ by nirS cDNA	251	0.4188	<.0001	252	0.2589	<.0001
mxaF by nosZ cDNA	254	0.4005	<.0001	258	0.5733	<.0001
mxaF by nirS cDNA	252	0.3839	<.0001	250	0.2542	<.0001
nirS cDNA by nirS	248	0.3603	<.0001	253	0.2717	<.0001
nirS by mcrA	251	0.3554	<.0001	259	0.6376	<.0001
nirS by mcrA cDNA	247	0.3415	<.0001	247	0.3965	<.0001
rbcL cDNA by nosZ cDNA	250	0.3415	<.0001	248	0.3396	<.0001
nifH by Temperature(°C)	291	0.3402	<.0001	290	-0.0967	0.1003
mxaF cDNA by nirS	243	0.3289	<.0001	243	0.3138	<.0001
nosZ by mcrA	252	0.2862	<.0001	251	0.7615	<.0001
nosZ cDNA by mcrA	248	0.2694	<.0001	251	0.6106	<.0001
nirS by Relative Humidity(%)	271	0.2638	<.0001	280	0.1611	0.0069
mxaF by nifH	264	0.2584	<.0001	262	0.1342	0.0299
mxaF by rbcL cDNA	245	0.2344	0.0002	247	0.0865	0.1756
nirS cDNA by nifH cDNA	249	0.2242	0.0004	246	0.3797	<.0001
nifH by Pressure(inHg)	291	0.2119	0.0003	290	-0.235	<.0001
mxaF cDNA by nifH	252	0.2104	0.0008	246	0.0966	0.1309
mcrA by nifH	261	0.2009	0.0011	263	0.4665	<.0001
nifH cDNA by Temperature(°C)	269	0.1935	0.0014	270	0.0398	0.5151
rbcL cDNA by nosZ	250	0.1922	0.0023	248	0.2328	0.0002
mxaF cDNA by nifH cDNA	244	0.1871	0.0033	243	0.2163	0.0007
mcrA cDNA by nifH	254	0.1838	0.0033	252	0.1517	0.0159
mxaF cDNA by Pressure(inHg)	260	0.1783	0.0039	251	0.1109	0.0794
mxaF cDNA by Temperature(°C)	260	0.1693	0.0062	251	0.0192	0.7621
nosZ cDNA by nifH cDNA	251	0.1547	0.0141	251	-0.0162	0.7984
rbcL cDNA by Temperature(°C)	265	0.1454	0.0179	263	0.0735	0.235
nosZ by nifH	268	0.1295	0.0342	259	0.2186	0.0004
rbcL by Relative Humidity(%)	269	0.1215	0.0466	271	0.1253	0.0393
mcrA cDNA by Temperature(°C)	263	0.1174	0.0573	258	0.0047	0.9406
mcrA cDNA by nifH cDNA	248	0.1125	0.0769	245	-0.0399	0.5338
nosZ by nifH cDNA	253	0.1113	0.0773	251	-0.1052	0.0964
mcrA cDNA by Pressure(inHg)	263	0.1048	0.09	258	0.118	0.0584
rbcL cDNA by nirS	247	0.0987	0.1219	254	0.2338	0.0002
nosZ by Relative Humidity(%)	278	0.0949	0.1144	272	0.1099	0.0705
rbcL cDNA by nifH	255	0.0931	0.1382	257	-0.2097	0.0007
nirS cDNA by nifH	259	0.0645	0.3009	252	-0.0845	0.1812
mxaF by Relative Humidity(%)	273	0.0435	0.4744	274	0.2591	<.0001
nirS by nifH	262	0.0325	0.6004	267	0.3092	<.0001
mcrA by Pressure(inHg)	270	0.0323	0.5969	273	-0.0858	0.1573
nosZ cDNA by Pressure(inHg)	275	0.0262	0.6655	273	-0.0926	0.1271
nosZ cDNA by nifH	264	0.0219	0.7232	263	0.189	0.0021
rbcL cDNA by Pressure(inHg)	265	0.0209	0.7347	263	0.1892	0.0021
nirS cDNA by Relative Humidity(%)	269	0.0195	0.7502	264	0.0807	0.1912
mcrA by Temperature(°C)	270	0.0143	0.8144	273	-0.1151	0.0576
nifH cDNA by Pressure(inHg)	269	0.0134	0.8267	270	0.1171	0.0547
nosZ cDNA by Relative Humidity(%)	275	0.0117	0.8474	273	0.2441	<.0001
nirS by nifH cDNA	249	-0.0176	0.7822	255	-0.0801	0.2025
mcrA by nifH cDNA	249	-0.023	0.7178	249	-0.1959	0.0019
mxaF by Temperature(°C)	273	-0.0262	0.6671	274	-0.2871	<.0001
nosZ cDNA by Temperature(°C)	275	-0.0297	0.6237	273	-0.2449	<.0001
rbcL by Pressure(inHg)	269	-0.0299	0.6257	271	-0.091	0.135
nirS cDNA by Pressure(inHg)	269	-0.0335	0.5843	264	0.1639	0.0076
mxaF by Pressure(inHg)	273	-0.0413	0.4972	274	-0.2304	0.0001
mcrA by Relative Humidity(%)	270	-0.0548	0.3699	273	0.1152	0.0573
nirS cDNA by Temperature(°C)	269	-0.0584	0.3397	264	-0.069	0.2639
nosZ by Pressure(inHg)	278	-0.0715	0.235	272	-0.0131	0.8292
nifH cDNA by nifH	260	-0.08	0.1983	260	-0.2457	<.0001
mcrA cDNA by Relative Humidity(%)	263	-0.0942	0.1274	258	-0.0095	0.879
rbcL by Temperature(°C)	269	-0.0964	0.1149	271	-0.1188	0.0507
nosZ by Temperature(°C)	278	-0.104	0.0834	272	-0.0842	0.1662
rbcL by nifH	258	-0.123	0.0483	259	0.0981	0.1155
nifH cDNA by Relative Humidity(%)	269	-0.1563	0.0103	270	-0.0434	0.4774
rbcL by nirS cDNA	248	-0.1565	0.0136	248	-0.1622	0.0105
rbcL cDNA by Relative Humidity(%)	265	-0.1815	0.003	263	-0.0512	0.4083
mxaF cDNA by Relative Humidity(%)	260	-0.1863	0.0026	251	-0.0217	0.7323
mxaF by nifH cDNA	250	-0.1879	0.0029	250	0.0224	0.7242
mxaF by rbcL	252	-0.188	0.0027	254	-0.0336	0.5943
rbcL by mcrA	251	-0.2048	0.0011	254	-0.2173	0.0005
nirS by Pressure(inHg)	271	-0.2064	0.0006	280	-0.0565	0.3466
mxaF cDNA by rbcL	244	-0.2136	0.0008	244	-0.0746	0.2454
rbcL by nosZ cDNA	251	-0.2191	0.0005	253	-0.2665	<.0001
rbcL by mcrA cDNA	246	-0.2441	0.0001	246	-0.2274	0.0003
rbcL by nifH cDNA	247	-0.2454	<.0001	249	-0.0491	0.4406
rbcL by nirS	256	-0.247	<.0001	257	-0.1786	0.0041
nirS by Temperature(°C)	271	-0.2891	<.0001	280	-0.1709	0.0041
nifH by Relative Humidity(%)	291	-0.306	<.0001	290	0.0596	0.3121
rbcL cDNA by rbcL	245	-0.359	<.0001	246	-0.3368	<.0001
rbcL by nosZ	258	-0.4349	<.0001	256	-0.3208	<.0001
Pressure(inHg) by Relative Humidity(%)	312	-0.611	<.0001	312	-0.611	<.0001
Relative Humidity(%) by Temperature(°C)	312	-0.9578	<.0001	312	-0.9578	<.0001
