# Supplementary material for: Functional Response of a Near-Surface Soil Microbial Community to a Simulated Underground CO2 Storage Leak
Source: PLoS One. 2013 Nov 26;8(11):e81742. doi: 10.1371/journal.pone.0081742 (PMC3841170; doi:10.1371/journal.pone.0081742)
Supplement: Table S6 — Non-parametric Spearman’s correlations for all variables with and without CO2 exposure. (XLSX) [file pone.0081742.s007.xlsx]

## Sheet: Sheet1
Table S6 Non-parametric Spearmans correlations for all variables with and without CO2 exposure.
	-CO2		+CO2
Variable by by Variable	Spearman ρ	Prob>|ρ|	Spearman ρ	Prob>|ρ|
nosZ by nirS	0.8588	<.0001	0.7888	<.0001
mxaF cDNA by mcrA cDNA	0.8375	<.0001	0.7331	<.0001
nirS cDNA by mcrA cDNA	0.823	<.0001	0.7719	<.0001
nosZ cDNA by nosZ	0.8	<.0001	0.7867	<.0001
mxaF cDNA by nirS cDNA	0.7982	<.0001	0.8268	<.0001
nosZ by mcrA	0.7955	<.0001	0.8384	<.0001
nosZ cDNA by mcrA cDNA	0.7766	<.0001	0.8286	<.0001
mxaF cDNA by nosZ cDNA	0.7749	<.0001	0.6412	<.0001
nosZ cDNA by nirS cDNA	0.7455	<.0001	0.7431	<.0001
nirS by mcrA	0.7381	<.0001	0.6373	<.0001
nosZ cDNA by nirS	0.6962	<.0001	0.6622	<.0001
nosZ cDNA by mcrA	0.6914	<.0001	0.7316	<.0001
nosZ by mcrA cDNA	0.6894	<.0001	0.6544	<.0001
mxaF by mcrA	0.6759	<.0001	0.4177	<.0001
mxaF cDNA by nosZ	0.6737	<.0001	0.3563	<.0001
mcrA cDNA by mcrA	0.648	<.0001	0.6351	<.0001
mxaF by nosZ	0.6262	<.0001	0.4733	<.0001
Pressure(inHg) by Temperature(°C)	0.6059	<.0001	0.6059	<.0001
mxaF cDNA by mcrA	0.6036	<.0001	0.4301	<.0001
nosZ by nirS cDNA	0.5916	<.0001	0.4628	<.0001
rbcL cDNA by nirS cDNA	0.5483	<.0001	0.5601	<.0001
mxaF by mcrA cDNA	0.544	<.0001	0.4734	<.0001
nirS by mcrA cDNA	0.5429	<.0001	0.5816	<.0001
mxaF by nirS	0.5385	<.0001	0.2622	<.0001
mxaF cDNA by mxaF	0.531	<.0001	0.2672	<.0001
nirS cDNA by mcrA	0.5017	<.0001	0.484	<.0001
mxaF cDNA by rbcL cDNA	0.4978	<.0001	0.5476	<.0001
rbcL cDNA by mcrA cDNA	0.4909	<.0001	0.5418	<.0001
mxaF cDNA by nirS	0.4873	<.0001	0.2793	<.0001
nirS cDNA by nirS	0.4853	<.0001	0.4503	<.0001
mxaF by nosZ cDNA	0.4667	<.0001	0.4522	<.0001
rbcL cDNA by nosZ cDNA	0.4615	<.0001	0.5209	<.0001
mxaF by nirS cDNA	0.38	<.0001	0.2681	<.0001
rbcL cDNA by nifH cDNA	0.3522	<.0001	0.2061	0.0011
nifH by Temperature(°C)	0.3357	<.0001	-0.1191	0.0428
rbcL cDNA by nosZ	0.2465	<.0001	0.2497	<.0001
mxaF cDNA by Temperature(°C)	0.2344	0.0001	0.0094	0.8825
nifH by Pressure(inHg)	0.2237	0.0001	-0.1717	0.0034
mxaF cDNA by nifH	0.2027	0.0012	0.181	0.0044
mcrA by nifH	0.2016	0.0011	0.4751	<.0001
mxaF cDNA by Pressure(inHg)	0.198	0.0013	0.0938	0.1385
nirS by Relative Humidity(%)	0.187	0.002	0.1111	0.0634
mxaF by nifH	0.1769	0.0039	0.1652	0.0074
rbcL cDNA by mcrA	0.1452	0.0233	0.2086	0.0009
nosZ cDNA by Pressure(inHg)	0.1354	0.0247	-0.0643	0.2895
mxaF by rbcL cDNA	0.1354	0.0342	0.2005	0.0015
mcrA cDNA by nifH	0.1264	0.0442	0.2905	<.0001
mcrA cDNA by Temperature(°C)	0.1203	0.0514	-0.0075	0.9045
mxaF cDNA by nifH cDNA	0.1175	0.0668	0.305	<.0001
nirS cDNA by nifH cDNA	0.1165	0.0664	0.3001	<.0001
rbcL cDNA by Temperature(°C)	0.1086	0.0777	0.0572	0.3555
nifH cDNA by Temperature(°C)	0.105	0.0856	0.0574	0.3478
rbcL by Relative Humidity(%)	0.0975	0.1107	0.0414	0.4974
rbcL cDNA by nirS	0.0892	0.1621	0.2271	0.0003
nifH cDNA by Pressure(inHg)	0.0864	0.1578	0.0538	0.3782
nosZ cDNA by nifH cDNA	0.0814	0.1989	0.0649	0.3054
mxaF by Relative Humidity(%)	0.0793	0.1915	0.1875	0.0018
nosZ by nifH cDNA	0.0748	0.2359	-0.1056	0.095
nosZ cDNA by Temperature(°C)	0.0732	0.2263	-0.1875	0.0019
nosZ by nifH	0.0726	0.236	0.3716	<.0001
mcrA cDNA by Pressure(inHg)	0.0713	0.249	0.0937	0.1335
nosZ cDNA by nifH	0.0635	0.3039	0.2991	<.0001
rbcL cDNA by Pressure(inHg)	0.0459	0.4572	0.037	0.55
mcrA by Relative Humidity(%)	0.0397	0.5157	0.1374	0.0232
nosZ by Relative Humidity(%)	0.0329	0.585	0.1612	0.0077
nirS by nifH	0.0299	0.6305	0.3156	<.0001
mcrA by Pressure(inHg)	0.027	0.6583	-0.1139	0.0601
nosZ by Pressure(inHg)	0.0209	0.7289	-0.0717	0.2387
nirS cDNA by Relative Humidity(%)	0.0155	0.8005	0.0468	0.4489
nirS cDNA by nifH	0.012	0.8473	0.2448	<.0001
rbcL by Pressure(inHg)	0.0068	0.9122	-0.0605	0.3211
nirS cDNA by Temperature(°C)	-0.0142	0.8171	-0.0735	0.2337
mcrA cDNA by nifH cDNA	-0.0265	0.6785	-0.0334	0.6033
nirS cDNA by Pressure(inHg)	-0.0281	0.6467	0.1062	0.085
mcrA by Temperature(°C)	-0.0373	0.5414	-0.1516	0.0122
nosZ by Temperature(°C)	-0.0384	0.5235	-0.1484	0.0143
mxaF by Temperature(°C)	-0.053	0.3835	-0.2337	<.0001
nirS by nifH cDNA	-0.0683	0.2832	-0.0537	0.3934
nifH cDNA by Relative Humidity(%)	-0.069	0.2595	-0.0585	0.3382
rbcL by Temperature(°C)	-0.0695	0.2559	-0.0446	0.4647
mxaF by Pressure(inHg)	-0.0741	0.2221	-0.2163	0.0003
rbcL cDNA by nifH	-0.0773	0.2188	-0.0126	0.8406
nosZ cDNA by Relative Humidity(%)	-0.0786	0.1939	0.1516	0.0121
mcrA cDNA by Relative Humidity(%)	-0.0814	0.1879	-0.0196	0.7541
nirS by Pressure(inHg)	-0.0874	0.1514	0.0516	0.3893
rbcL by nifH	-0.0994	0.1111	0.0615	0.3246
rbcL cDNA by Relative Humidity(%)	-0.1314	0.0324	-0.0623	0.3146
mcrA by nifH cDNA	-0.1518	0.0165	-0.1736	0.006
nifH cDNA by nifH	-0.1763	0.0043	-0.1626	0.0086
mxaF cDNA by Relative Humidity(%)	-0.2024	0.001	-0.0471	0.4574
nirS by Temperature(°C)	-0.2232	0.0002	-0.0667	0.2658
mxaF by nifH cDNA	-0.2273	0.0003	-0.111	0.0798
rbcL by nirS	-0.2301	0.0002	-0.1362	0.0291
rbcL by nirS cDNA	-0.2504	<.0001	-0.127	0.0458
mxaF by rbcL	-0.2517	<.0001	-0.1133	0.0715
rbcL by nifH cDNA	-0.2712	<.0001	-0.0278	0.6622
nifH by Relative Humidity(%)	-0.2904	<.0001	0.0785	0.1825
rbcL by mcrA cDNA	-0.3124	<.0001	-0.2637	<.0001
mxaF cDNA by rbcL	-0.3176	<.0001	-0.037	0.5652
rbcL by nosZ cDNA	-0.3607	<.0001	-0.3532	<.0001
rbcL by mcrA	-0.3983	<.0001	-0.2131	0.0006
rbcL cDNA by rbcL	-0.4275	<.0001	-0.3435	<.0001
rbcL by nosZ	-0.4338	<.0001	-0.3623	<.0001
Pressure(inHg) by Relative Humidity(%)	-0.6033	<.0001	-0.6033	<.0001
Relative Humidity(%) by Temperature(°C)	-0.9487	<.0001	-0.9487	<.0001
